# Supplementary material for: Prevalence of Vitamin D Deficiency Among Adults in Kazakhstan: A Systematic Review and Meta-Analysis
Source: Medicina (Kaunas). 2024 Dec 11;60(12):2043. doi: 10.3390/medicina60122043 (PMC11727896; doi:10.3390/medicina60122043)
Supplement: Supplementary file 1 [file medicina-60-02043-s001.zip]

Archive with 1 entries (1 files):
- medicina-3356179-supplementary-Table S1.pdf
